# Supplementary material for: Mutations in PCYT2 disrupt etherlipid biosynthesis and cause a complex hereditary spastic paraplegia
Source: Brain. 2019 Oct 22;142(11):3382–97. doi: 10.1093/brain/awz291 (PMC6821184; doi:10.1093/brain/awz291)
Supplement: awz291_Supplementary_Data [file awz291_supplementary_data.zip]

Archive with 5 entries (4 files):
- awz291-Suppl_data/
- awz291-Suppl_data/Supplementary_Data2.pdf
- awz291-Suppl_data/Supplementary_Data3.pdf
- awz291-Suppl_data/Supplementary_Data4.zip
- awz291-Suppl_data/Supplementary_Data1.pdf
